# Supplementary material for: Groundwater quality trend and trend reversal assessment in the European Water Framework Directive context: an example with nitrates in Italy
Source: Environ Sci Pollut Res Int. 2021 Jan 7;28(17):22092–104. doi: 10.1007/s11356-020-11998-0 (PMC8106612; doi:10.1007/s11356-020-11998-0)
Supplement: Supplementary file 2 — (XLSM 186 kb) [file 11356_2020_11998_MOESM2_ESM.xlsm]

## Sheet: Data
Monitoring Point:	PC03-02						Enter the name of the monitoring point (B1), the current parameter (B2) and threshold value (B3) ATTENTION: entered data will be used in the MK sheet
Parameter:	Nitrates
Threshold Value:	50
Enter the raw data in the columns A and B. For values lower of limit of quantification, enter the minus sign and the LOQ value, e.g. "<0.001"		Values used for calculation			Annual values to be copied manually in columns B and C of the MK - Pettitt sheet. ONLY CELLS WITH NUMERICAL VALUES
Date	Concentration		after LOQ management	Mean data	Year	Corrected Values
2002-10-28	26.8	2002	26.8	26.8	2002	26.8
2003-04-14	25.7	2003	25.7	27.4	2003	27.4
2003-10-13	29.1	2003	29.1	28.4	2004	28.4
2004-03-31	27.7	2004	27.7	30.8	2005	30.8
2004-10-25	29.1	2004	29.1	30.7	2006	30.7
2005-04-26	30.7	2005	30.7	32.45	2007	32.45
2005-10-20	30.9	2005	30.9	31.75	2008	31.75
2006-04-06	29.1	2006	29.1	39.15	2009	39.15
2006-10-09	32.3	2006	32.3	44.75	2010	44.75
2007-04-16	31.9	2007	31.9	55.45	2011	55.45
2007-10-22	33	2007	33	40.45	2012	40.45
2008-04-14	31.7	2008	31.7	39	2013	39
2008-09-30	31.8	2008	31.8	39.35	2014	39.35
2009-03-23	33.9	2009	33.9	40.9	2015	40.9
2009-10-12	44.4	2009	44.4	32.5	2016	32.5
2010-04-12	39.5	2010	39.5	29	2017	29
2010-09-27	50	2010	50	31.5	2018	31.5
2011-03-14	54.7	2011	54.7	#DIV/0!
2011-10-17	56.2	2011	56.2	#DIV/0!	#VALUE!
2012-04-10	40.7	2012	40.7	#DIV/0!	#VALUE!
2012-10-10	40.2	2012	40.2	#DIV/0!	#VALUE!
2013-04-22	37.5	2013	37.5	#DIV/0!	#VALUE!
2013-11-05	40.5	2013	40.5	#DIV/0!	#VALUE!
2014-03-24	38.2	2014	38.2	#DIV/0!	#VALUE!
2014-09-24	40.5	2014	40.5	#DIV/0!	#VALUE!
2015-03-30	39.4	2015	39.4	#DIV/0!	#VALUE!
2015-09-28	42.4	2015	42.4	#DIV/0!	#VALUE!
2016-03-28	32	2016	32	#DIV/0!	#VALUE!
2016-10-18	33	2016	33	#DIV/0!	#VALUE!
2017-03-15	29	2017	29	#DIV/0!	#VALUE!
2017-09-05	29	2017	29	#DIV/0!	#VALUE!
2018-04-23	33	2018	33	#DIV/0!	#VALUE!
2018-10-09	30	2018	30	#DIV/0!	#VALUE!
			#VALUE!	#DIV/0!	#VALUE!
			#VALUE!	#DIV/0!	#VALUE!
n:	33				n:	17
min:	25.7	2002			min:	26.8
max:	56.2	2018			max:	55.45
average	35.5727				average	35.3147
median:	33				median:	32.45
variance:	58.592				variance:	56.5309

## Sheet: MK - Pettitt
Monitoring Point:	PC03-02								Parameter:	Nitrates
i	Year	Annual Value	sng(xi - xi+1)
1	2002	26.8	1	1	1	1	1	1	1	1	1	1	1	1	1	1	1	1							PC03-02
2	2003	27.4		1	1	1	1	1	1	1	1	1	1	1	1	1	1	1							Significance threshold:	90	%
3	2004	28.4			1	1	1	1	1	1	1	1	1	1	1	1	1	1							Table Value:	0.017	(Hollander et al.)
4	2005	30.8				-1	1	1	1	1	1	1	1	1	1	1	-1	1							Null Hyphotesis Rejection:
5	2006	30.7					1	1	1	1	1	1	1	1	1	1	-1	1							Conf. 2 tails	96.6	significant trend
6	2007	32.45						-1	1	1	1	1	1	1	1	1	-1	-1							Conf. 1 tail	98.3	significant trend
7	2008	31.75							1	1	1	1	1	1	1	1	-1	-1
8	2009	39.15								1	1	1	-1	1	1	-1	-1	-1
9	2010	44.75									1	-1	-1	-1	-1	-1	-1	-1
10	2011	55.45										-1	-1	-1	-1	-1	-1	-1
11	2012	40.45											-1	-1	1	-1	-1	-1
12	2013	39												1	1	-1	-1	-1
13	2014	39.35													1	-1	-1	-1
14	2015	40.9														-1	-1	-1
15	2016	32.5															-1	-1
16	2017	29																1
17	2018	31.5
18
19
20
21
22								Observations Number (n):	17			S =	52
								N:	136
			dk
		SLOPES CALCULATION	0.6	0.8	1.33333	0.975	1.13	0.825	1.76429	2.24375	3.18333	1.365	1.10909	1.04583	1.08462	0.407143	0.146667	0.29375							Trend Value Estimation						26.7625
				1	1.7	1.1	1.2625	0.87	1.95833	2.47857	3.50625	1.45	1.16	1.08636	1.125	0.392308	0.114286	0.273333							Median of dk:	0.83125					27.5938
					2.4	1.15	1.35	0.8375	2.15	2.725	3.86429	1.50625	1.17778	1.095	1.13636	0.341667	0.0461538	0.221429							Median of interc.	-1637.4					28.425
						-0.1	0.825	0.316667	2.0875	2.79	4.10833	1.37857	1.025	0.95	1.01	0.154545	-0.15	0.0538462													29.2563
							1.75	0.525	2.81667	3.5125	4.95	1.625	1.18571	1.08125	1.13333	0.18	-0.154545	0.0666667													30.0875
								-0.7	3.35	4.1	5.75	1.6	1.09167	0.985714	1.05625	0.00555556	-0.345	-0.0863636													30.9188
									7.4	6.5	7.9	2.175	1.45	1.26667	1.30714	0.09375	-0.305556	-0.025							Concentration Scenarios:						31.75
										5.6	8.15	0.433333	-0.0375	0.04	0.291667	-0.95	-1.26875	-0.85							2021	42.5563					32.5813
											10.7	-2.15	-1.91667	-1.35	-0.77	-2.04167	-2.25	-1.65625							2027	47.5438					33.4125
												-15	-8.225	-5.36667	-3.6375	-4.59	-4.40833	-3.42143													34.2438
													-1.45	-0.55	0.15	-1.9875	-2.29	-1.49167							Threshold (75%):	37.5					35.075
														0.35	0.95	-2.16667	-2.5	-1.5							Achievement Year:	2014					35.9063
															1.55	-3.425	-3.45	-1.9625													36.7375
																-8.4	-5.95	-3.13333							Threshold (100%):	50					37.5688
																	-3.5	-0.5							Achievement Year:	2029					38.4
																		2.5													39.2313
																															40.0625
		INTERCEPTS CALCULATION	-1174.4	-1574.8	-2642.53	-1925.15	-2235.46	-1624.85	-3505.3	-4465.19	-6346.23	-2705.93	-2193.6	-2066.96	-2144.6	-788.3	-266.827	-561.287
				-1975.6	-3377.7	-2175.9	-2501.39	-1715.21	-3895.14	-4937.18	-6995.62	-2876.95	-2296.08	-2148.59	-2225.97	-758.392	-201.514	-520.087
					-4781.2	-2276.2	-2677	-1649.95	-4280.2	-5432.5	-7715.63	-2990.13	-2331.87	-2165.98	-2248.87	-656.3	-64.0923	-415.343
						231.3	-1623.33	-604.117	-4154.64	-5563.15	-8206.41	-2733.24	-2024.33	-1873.95	-1994.25	-279.064	331.55	-77.1615
							-3479.8	-1022.45	-5619.53	-7015.38	-9899	-3229.05	-2347.84	-2138.29	-2242.77	-330.38	340.718	-103.033
								1437.35	-6691	-8196.25	-11507.8	-3178.75	-2158.52	-1945.88	-2087.44	21.3	724.865	205.782
									-14827.4	-13020.2	-15831.5	-4335.65	-2879.85	-2511.72	-2592.99	-156.5	645.306	81.95
										-11211.2	-16334.2	-831.417	114.487	-41.21	-546.808	1947.7	2588.07	1746.8
											-21462.2	4366.25	3897.25	2758.25	1592.45	4148.5	4567.25	3373.81
												30220.4	16595.9	10847.8	7370.46	9285.94	8920.61	6935.94
													2957.85	1147.05	-261.35	4039.3	4647.93	3041.68
														-665.55	-1873.35	4400.5	5071.5	3058.5
															-3082.35	6937.3	6987.65	3991.83
																16966.9	12030.2	6354.57
																	7088.5	1040.5
																		-5013.5
			Ut,T																						TwoTail Pettitt Test
		PETITT TEST	0	1	1	1	1	1	1	1	1	1	1	1	1	1	1	1	1						Kt=	58
			-1	0	1	1	1	1	1	1	1	1	1	1	1	1	1	1	1						Year:	2008
			-1	-1	0	1	1	1	1	1	1	1	1	1	1	1	1	1	1						Value:	31.75
			-1	-1	-1	0	-1	1	1	1	1	1	1	1	1	1	1	-1	1						pvalue =	0.0412997	significant
			-1	-1	-1	1	0	1	1	1	1	1	1	1	1	1	1	-1	1
			-1	-1	-1	-1	-1	0	-1	1	1	1	1	1	1	1	1	-1	-1
			-1	-1	-1	-1	-1	1	0	1	1	1	1	1	1	1	1	-1	-1						OneTail Pettitt Test
			-1	-1	-1	-1	-1	-1	-1	0	1	1	1	-1	1	1	-1	-1	-1						Kt=	14
			-1	-1	-1	-1	-1	-1	-1	-1	0	1	-1	-1	-1	-1	-1	-1	-1						Year:	2016
			-1	-1	-1	-1	-1	-1	-1	-1	-1	0	-1	-1	-1	-1	-1	-1	-1						Value:	32.5
			-1	-1	-1	-1	-1	-1	-1	-1	1	1	0	-1	-1	1	-1	-1	-1						pvalue =	0.797665	not significant
			-1	-1	-1	-1	-1	-1	-1	1	1	1	1	0	1	1	-1	-1	-1
			-1	-1	-1	-1	-1	-1	-1	-1	1	1	1	-1	0	1	-1	-1	-1
			-1	-1	-1	-1	-1	-1	-1	-1	1	1	-1	-1	-1	0	-1	-1	-1
			-1	-1	-1	-1	-1	-1	-1	1	1	1	1	1	1	1	0	-1	-1
			-1	-1	-1	1	1	1	1	1	1	1	1	1	1	1	1	0	1
			-1	-1	-1	-1	-1	1	1	1	1	1	1	1	1	1	1	-1	0
			-16	-30	-42	-48	-56	-56	-58	-52	-38	-22	-12	-8	0	12	14	4
			16	30	42	48	56	56	58	52	38	22	12	8	0	12	14	4	0	0	0	0	0	0
			2002	2003	2004	2005	2006	2007	2008	2009	2010	2011	2012	2013	2014	2015	2016	2017	2018	0	0	0	0	0
			26.8	27.4	28.4	30.8	30.7	32.45	31.75	39.15	44.75	55.45	40.45	39	39.35	40.9	32.5	29	31.5	0	0	0	0	0

## Sheet: MK two section_1
Monitoring Point:	PC03-02								Parameter:	Nitrates
i	Year	Annual Value	sng(xi - xi+1)
1	2002	26.8	1	1	1	1	1	1	1																PC03-02
2	2003	27.4		1	1	1	1	1	1																Significance threshold:	90	%
3	2004	28.4			1	1	1	1	1																Table Value:	0.001	(Hollander et al.)
4	2005	30.8				-1	1	1	1																Null Hyphotesis Rejection:
5	2006	30.7					1	1	1																Conf. 2 tails	99.8	significant trend
6	2007	32.45						-1	1																Conf. 1 tail	99.9	significant trend
7	2008	31.75							1
8	2009	39.15
9
10
11
12
13
14
15
16
17
18
19
20
21
22								Observations Number (n):	8			S =	24
								N:	28
			dk
		SLOPES CALCULATION	0.6	0.8	1.33333	0.975	1.13	0.825	1.76429																Trend Value Estimation						26.45
				1	1.7	1.1	1.2625	0.87	1.95833																Median of dk:	1.14					27.59
					2.4	1.15	1.35	0.8375	2.15																Median of interc.	-2255.83					28.73
						-0.1	0.825	0.316667	2.0875																						29.87
							1.75	0.525	2.81667																						31.01
								-0.7	3.35																						32.15
									7.4																Concentration Scenarios:						33.29
																									2021	48.11					34.43
																									2027	54.95
																									Threshold (75%):	37.5
																									Achievement Year:	2011
																									Threshold (100%):	50
																									Achievement Year:	2022
		INTERCEPTS CALCULATION	-1174.4	-1574.8	-2642.53	-1925.15	-2235.46	-1624.85	-3505.3
				-1975.6	-3377.7	-2175.9	-2501.39	-1715.21	-3895.14
					-4781.2	-2276.2	-2677	-1649.95	-4280.2
						231.3	-1623.33	-604.117	-4154.64
							-3479.8	-1022.45	-5619.53
								1437.35	-6691
									-14827.4

## Sheet: MK two section_2
Monitoring Point:	PC03-02								Parameter:	Nitrates
i	Year	Annual Value	sng(xi - xi+1)
1	2009	39.15	1	1	1	-1	1	1	-1	-1	-1														PC03-02
2	2010	44.75		1	-1	-1	-1	-1	-1	-1	-1														Significance threshold:	90	%
3	2011	55.45			-1	-1	-1	-1	-1	-1	-1														Table Value:	0.023	(Hollander et al.)
4	2012	40.45				-1	-1	1	-1	-1	-1														Null Hyphotesis Rejection:
5	2013	39					1	1	-1	-1	-1														Conf. 2 tails	95.4	significant trend
6	2014	39.35						1	-1	-1	-1														Conf. 1 tail	97.7	significant trend
7	2015	40.9							-1	-1	-1
8	2016	32.5								-1	-1
9	2017	29									1
10	2018	31.5
11
12
13
14
15
16
17
18
19
20
21
22								Observations Number (n):	10			S =	-23
								N:	45
			dk
		SLOPES CALCULATION	5.6	8.15	0.433333	-0.0375	0.04	0.291667	-0.95	-1.26875	-0.85														Trend Value Estimation						46.4062
				10.7	-2.15	-1.91667	-1.35	-0.77	-2.04167	-2.25	-1.65625														Median of dk:	-1.65625					44.75
					-15	-8.225	-5.36667	-3.6375	-4.59	-4.40833	-3.42143														Median of interc.	3373.81					43.0938
						-1.45	-0.55	0.15	-1.9875	-2.29	-1.49167																				41.4375
							0.35	0.95	-2.16667	-2.5	-1.5																				39.7812
								1.55	-3.425	-3.45	-1.9625																				38.125
									-8.4	-5.95	-3.13333														Concentration Scenarios:						36.4688
										-3.5	-0.5														2021	26.5312					34.8125
											2.5														2027	16.5938					33.1562
																															31.5
																									Threshold (75%):	37.5
																									Achievement Year:	2014
																									Threshold (100%):	50
																									Achievement Year:	2006
		INTERCEPTS CALCULATION	-11211.2	-16334.2	-831.417	114.487	-41.21	-546.808	1947.7	2588.07	1746.8
				-21462.2	4366.25	3897.25	2758.25	1592.45	4148.5	4567.25	3373.81
					30220.4	16595.9	10847.8	7370.46	9285.94	8920.61	6935.94
						2957.85	1147.05	-261.35	4039.3	4647.93	3041.68
							-665.55	-1873.35	4400.5	5071.5	3058.5
								-3082.35	6937.3	6987.65	3991.83
									16966.9	12030.2	6354.57
										7088.5	1040.5
											-5013.5

## Sheet: Table
S\n	4	5	6	7	8	9	10	11	12	13	14	15	16	17	18	19	20	21	22	23	24	25	26	27	28	29	30	31	32	33	34	35	36	37	38	39	40
0	0.625	0.592	0.57	0.557	0.548	0.54	0.5345	0.53	0.527	0.524	0.5215	0.5195	0.518	0.516	0.515	0.5135	0.513	0.512	0.511	0.5105	0.51	0.509	0.5085	0.508	0.508	0.507	0.507	0.5065	0.506	0.506	0.506	0.5055	0.505	0.505	0.505	0.505	0.505
1	0.5	0.5	0.5	0.5	0.5	0.5	0.5	0.5	0.5	0.5	0.5	0.5	0.5	0.5	0.5	0.5	0.5	0.5	0.5	0.5	0.5	0.5	0.5	0.5	0.5	0.5	0.5	0.5	0.5	0.5	0.5	0.5	0.5	0.5	0.5	0.5	0.5		in red, interpolated values not present in the original table
2	0.375	0.408	0.43	0.443	0.452	0.46	0.4655	0.47	0.473	0.476	0.4785	0.4805	0.482	0.484	0.485	0.4865	0.487	0.488	0.489	0.4895	0.49	0.491	0.4915	0.492	0.492	0.493	0.493	0.4935	0.494	0.494	0.494	0.4945	0.495	0.495	0.495	0.495	0.495		Hollander, M., Wolfe, D. A., & Chicken, E. (2013).
3	0.271	0.325	0.36	0.386	0.406	0.4205	0.431	0.44	0.4465	0.4525	0.457	0.461	0.4645	0.468	0.47	0.473	0.4745	0.476	0.478	0.479	0.4805	0.4815	0.483	0.484	0.4845	0.4855	0.486	0.487	0.4875	0.488	0.488	0.489	0.4895	0.4895	0.49	0.49	0.4905
4	0.167	0.242	0.2975	0.3335	0.36	0.381	0.3975	0.4105	0.42	0.429	0.436	0.442	0.447	0.452	0.4555	0.459	0.462	0.464	0.467	0.4685	0.471	0.472	0.474	0.4755	0.477	0.478	0.479	0.48	0.481	0.482	0.4825	0.4835	0.484	0.484	0.485	0.4855	0.486
5	0.1045	0.1795	0.235	0.281	0.317	0.3435	0.364	0.381	0.3945	0.406	0.415	0.423	0.4295	0.436	0.441	0.445	0.449	0.4525	0.456	0.458	0.461	0.463	0.465	0.467	0.469	0.4705	0.472	0.473	0.4745	0.4755	0.477	0.478	0.4785	0.479	0.48	0.481	0.4815
6	0.042	0.117	0.1855	0.236	0.274	0.306	0.332	0.3525	0.369	0.383	0.3945	0.404	0.412	0.42	0.426	0.4315	0.436	0.441	0.445	0.448	0.451	0.454	0.4565	0.459	0.461	0.463	0.465	0.4665	0.468	0.469	0.471	0.472	0.473	0.474	0.475	0.4765	0.477
7		0.0795	0.136	0.191	0.2365	0.272	0.3	0.324	0.344	0.3605	0.374	0.385	0.395	0.404	0.411	0.418	0.4235	0.429	0.434	0.438	0.4415	0.445	0.448	0.451	0.4535	0.4555	0.458	0.46	0.4615	0.463	0.465	0.466	0.4675	0.469	0.47	0.472	0.4725
8		0.042	0.102	0.155	0.199	0.238	0.271	0.2975	0.319	0.338	0.354	0.367	0.378	0.388	0.397	0.4045	0.411	0.417	0.423	0.4275	0.432	0.436	0.4395	0.4425	0.446	0.448	0.451	0.453	0.455	0.457	0.459	0.4605	0.462	0.464	0.465	0.467	0.468
9		0.025	0.068	0.119	0.1685	0.2085	0.242	0.271	0.296	0.3165	0.334	0.349	0.3615	0.373	0.383	0.391	0.399	0.4055	0.412	0.417	0.4225	0.427	0.431	0.434	0.438	0.441	0.444	0.446	0.4485	0.451	0.453	0.455	0.457	0.4585	0.46	0.462	0.4635
10		0.008	0.048	0.0935	0.138	0.179	0.216	0.247	0.273	0.295	0.3145	0.331	0.345	0.358	0.3685	0.378	0.387	0.394	0.401	0.407	0.413	0.418	0.4225	0.426	0.43	0.434	0.437	0.4395	0.442	0.445	0.4475	0.4495	0.452	0.453	0.455	0.457	0.459
11			0.028	0.068	0.1135	0.1545	0.19	0.223	0.2515	0.275	0.295	0.313	0.329	0.343	0.354	0.365	0.3745	0.3825	0.39	0.397	0.4035	0.409	0.414	0.418	0.4225	0.4265	0.43	0.433	0.436	0.439	0.442	0.444	0.4465	0.448	0.45	0.452	0.454
12			0.018	0.0515	0.089	0.13	0.168	0.201	0.23	0.255	0.277	0.296	0.313	0.328	0.3405	0.352	0.362	0.371	0.3795	0.387	0.394	0.4	0.4055	0.41	0.415	0.419	0.423	0.4265	0.43	0.433	0.436	0.4385	0.441	0.443	0.445	0.4475	0.449
13			0.008	0.035	0.0715	0.11	0.146	0.179	0.21	0.2365	0.259	0.279	0.2975	0.3135	0.327	0.339	0.3505	0.36	0.369	0.377	0.3845	0.391	0.397	0.402	0.4075	0.412	0.416	0.42	0.4235	0.427	0.43	0.433	0.4355	0.438	0.44	0.443	0.4445
14			0.0045	0.025	0.054	0.09	0.127	0.16	0.19	0.218	0.242	0.2635	0.282	0.299	0.3135	0.3265	0.339	0.349	0.3585	0.367	0.375	0.382	0.3885	0.394	0.4	0.405	0.409	0.4135	0.417	0.421	0.424	0.4275	0.43	0.433	0.4355	0.438	0.44
15			0.001	0.015	0.0425	0.075	0.108	0.141	0.1725	0.201	0.225	0.248	0.2675	0.285	0.3	0.314	0.327	0.338	0.348	0.357	0.3655	0.373	0.38	0.386	0.3925	0.3975	0.402	0.407	0.411	0.415	0.418	0.422	0.425	0.428	0.431	0.433	0.4355
16			0.0005	0.01	0.031	0.06	0.093	0.125	0.155	0.184	0.2095	0.233	0.253	0.271	0.2875	0.302	0.315	0.327	0.338	0.3475	0.356	0.364	0.3715	0.3785	0.385	0.39	0.3955	0.4005	0.405	0.409	0.4125	0.4165	0.42	0.423	0.426	0.4285	0.431
17				0.005	0.0235	0.049	0.078	0.109	0.14	0.1685	0.194	0.218	0.239	0.258	0.275	0.29	0.304	0.3165	0.328	0.338	0.347	0.3555	0.363	0.371	0.3775	0.383	0.389	0.394	0.3985	0.403	0.407	0.411	0.4145	0.418	0.421	0.424	0.4265
18				0.003	0.016	0.038	0.066	0.0955	0.125	0.153	0.1795	0.204	0.225	0.245	0.2625	0.2785	0.293	0.306	0.318	0.3285	0.338	0.347	0.355	0.363	0.37	0.376	0.382	0.3875	0.392	0.397	0.4015	0.4055	0.409	0.413	0.416	0.419	0.422
19				0.001	0.0115	0.03	0.054	0.082	0.1115	0.1395	0.165	0.19	0.212	0.2325	0.25	0.267	0.282	0.2955	0.308	0.319	0.329	0.3385	0.347	0.355	0.3625	0.369	0.375	0.381	0.386	0.391	0.396	0.4	0.404	0.408	0.411	0.414	0.4175
20				0.0005	0.007	0.022	0.045	0.071	0.098	0.126	0.1525	0.177	0.199	0.22	0.2385	0.256	0.271	0.285	0.2985	0.31	0.32	0.33	0.339	0.3475	0.355	0.362	0.3685	0.3745	0.38	0.385	0.39	0.3945	0.399	0.403	0.406	0.4095	0.413
21				0	0.0045	0.017	0.036	0.06	0.087	0.114	0.14	0.164	0.187	0.208	0.227	0.245	0.2605	0.275	0.289	0.301	0.3115	0.322	0.331	0.34	0.348	0.355	0.362	0.368	0.374	0.379	0.384	0.389	0.3935	0.398	0.401	0.405	0.4085
22					0.002	0.012	0.0295	0.0515	0.076	0.102	0.1285	0.1525	0.175	0.196	0.216	0.234	0.25	0.265	0.2795	0.292	0.303	0.314	0.3235	0.3325	0.341	0.348	0.3555	0.3615	0.368	0.373	0.3785	0.3835	0.388	0.393	0.3965	0.4005	0.404
23					0.0015	0.009	0.023	0.043	0.067	0.092	0.117	0.141	0.164	0.185	0.205	0.223	0.24	0.2555	0.27	0.283	0.2945	0.3055	0.316	0.325	0.3335	0.341	0.349	0.355	0.362	0.3675	0.373	0.378	0.383	0.388	0.392	0.396	0.3995
24					0.001	0.006	0.0185	0.0365	0.058	0.082	0.1065	0.1305	0.153	0.174	0.1945	0.213	0.23	0.246	0.261	0.274	0.286	0.297	0.308	0.3175	0.326	0.334	0.3425	0.349	0.356	0.362	0.3675	0.373	0.378	0.383	0.387	0.3915	0.395
25					0.0005	0.0045	0.014	0.03	0.0505	0.073	0.096	0.12	0.143	0.164	0.184	0.203	0.2205	0.237	0.252	0.265	0.278	0.2895	0.3	0.31	0.319	0.3275	0.336	0.343	0.35	0.356	0.362	0.368	0.373	0.378	0.382	0.387	0.3905
26					0	0.003	0.011	0.025	0.043	0.064	0.0875	0.1105	0.133	0.154	0.1745	0.1935	0.211	0.228	0.243	0.2565	0.27	0.282	0.2925	0.303	0.312	0.321	0.3295	0.337	0.344	0.35	0.3565	0.3625	0.368	0.373	0.3775	0.382	0.386
27						0.002	0.008	0.02	0.037	0.057	0.079	0.101	0.1235	0.1445	0.165	0.184	0.202	0.219	0.234	0.248	0.262	0.274	0.285	0.296	0.305	0.3145	0.323	0.331	0.338	0.3445	0.351	0.357	0.363	0.368	0.373	0.377	0.3815
28						0.001	0.0065	0.0165	0.031	0.05	0.071	0.0925	0.114	0.135	0.156	0.175	0.193	0.21	0.2255	0.24	0.254	0.266	0.2775	0.2885	0.298	0.308	0.3165	0.3245	0.332	0.339	0.3455	0.352	0.358	0.363	0.368	0.3725	0.377
29						0.0005	0.005	0.013	0.0265	0.044	0.063	0.084	0.1055	0.1265	0.147	0.166	0.1845	0.2015	0.217	0.232	0.246	0.2585	0.27	0.281	0.2915	0.3015	0.31	0.318	0.326	0.3335	0.34	0.347	0.3525	0.358	0.363	0.368	0.373
30						0	0.0035	0.0105	0.022	0.038	0.0565	0.077	0.097	0.118	0.1385	0.1575	0.176	0.193	0.209	0.224	0.238	0.251	0.263	0.2745	0.285	0.295	0.304	0.312	0.32	0.328	0.3345	0.3415	0.347	0.353	0.3585	0.3635	0.369
31							0.002	0.008	0.019	0.0335	0.05	0.07	0.09	0.11	0.13	0.149	0.1675	0.185	0.201	0.216	0.2305	0.244	0.256	0.268	0.2785	0.2885	0.298	0.306	0.3145	0.3225	0.329	0.336	0.3425	0.3485	0.354	0.359	0.3645
32							0.0015	0.0065	0.016	0.029	0.045	0.0635	0.083	0.102	0.1225	0.141	0.159	0.177	0.1935	0.2085	0.223	0.237	0.249	0.261	0.272	0.282	0.292	0.3005	0.309	0.317	0.324	0.331	0.338	0.344	0.3495	0.3545	0.36
33							0.001	0.005	0.013	0.025	0.04	0.057	0.0765	0.095	0.115	0.133	0.1515	0.1695	0.186	0.201	0.216	0.2295	0.242	0.254	0.2655	0.276	0.286	0.295	0.3035	0.3115	0.319	0.326	0.333	0.339	0.345	0.35	0.3555
34							0.0005	0.004	0.01	0.021	0.0355	0.0515	0.07	0.088	0.1075	0.126	0.144	0.162	0.1785	0.194	0.209	0.222	0.2355	0.2475	0.259	0.27	0.28	0.289	0.298	0.306	0.3135	0.321	0.328	0.334	0.3405	0.3455	0.351
35							0	0.003	0.0085	0.018	0.031	0.046	0.064	0.082	0.1	0.119	0.137	0.1545	0.171	0.187	0.202	0.2155	0.229	0.241	0.2525	0.2635	0.274	0.283	0.2925	0.3005	0.308	0.316	0.323	0.3295	0.336	0.341	0.347
36								0.0025	0.007	0.015	0.0275	0.0415	0.058	0.076	0.094	0.112	0.13	0.147	0.164	0.18	0.195	0.209	0.2225	0.2345	0.246	0.257	0.268	0.2775	0.287	0.295	0.303	0.311	0.318	0.325	0.3315	0.337	0.343
37								0.002	0.0055	0.013	0.024	0.037	0.053	0.07	0.088	0.105	0.1235	0.1405	0.157	0.173	0.188	0.2025	0.216	0.228	0.24	0.2515	0.262	0.272	0.2815	0.29	0.298	0.306	0.313	0.32	0.327	0.333	0.3385
38								0.0015	0.004	0.011	0.021	0.033	0.048	0.064	0.082	0.099	0.117	0.134	0.1505	0.1665	0.181	0.196	0.2095	0.222	0.234	0.246	0.2565	0.2665	0.276	0.285	0.293	0.301	0.308	0.315	0.3225	0.3285	0.334
39								0.001	0.0035	0.009	0.018	0.029	0.0435	0.059	0.076	0.093	0.1105	0.1275	0.144	0.16	0.175	0.1895	0.203	0.216	0.228	0.24	0.251	0.261	0.2705	0.2795	0.288	0.296	0.3035	0.3105	0.318	0.324	0.33
40								0.0005	0.003	0.007	0.0155	0.026	0.039	0.054	0.071	0.0875	0.104	0.121	0.1375	0.1535	0.169	0.183	0.197	0.21	0.222	0.234	0.245	0.2555	0.265	0.274	0.283	0.291	0.299	0.306	0.3135	0.3195	0.326
41								0	0.0025	0.006	0.013	0.023	0.0355	0.05	0.066	0.082	0.0985	0.115	0.131	0.147	0.1625	0.177	0.191	0.204	0.2165	0.2285	0.239	0.25	0.26	0.269	0.278	0.286	0.2945	0.3015	0.309	0.315	0.322
42									0.002	0.005	0.0115	0.0205	0.032	0.046	0.061	0.077	0.093	0.109	0.1255	0.141	0.156	0.171	0.185	0.198	0.211	0.223	0.2335	0.2445	0.255	0.264	0.273	0.2815	0.29	0.297	0.3045	0.311	0.318
43									0.0015	0.004	0.01	0.018	0.029	0.042	0.056	0.072	0.0875	0.1035	0.12	0.135	0.1505	0.165	0.179	0.192	0.2055	0.2175	0.228	0.239	0.2495	0.259	0.268	0.277	0.285	0.2925	0.3	0.307	0.3135
44									0.001	0.003	0.0085	0.016	0.026	0.038	0.052	0.067	0.082	0.098	0.1145	0.1295	0.145	0.159	0.1735	0.1865	0.2	0.212	0.223	0.234	0.244	0.254	0.2635	0.272	0.28	0.288	0.2955	0.3025	0.309
45									0.0005	0.0025	0.007	0.014	0.0235	0.035	0.048	0.062	0.0775	0.093	0.109	0.124	0.1395	0.1535	0.168	0.181	0.1945	0.2065	0.218	0.229	0.239	0.249	0.259	0.267	0.2755	0.2835	0.291	0.298	0.305
46									0	0.002	0.006	0.012	0.021	0.032	0.0445	0.058	0.073	0.088	0.104	0.119	0.134	0.148	0.1625	0.1755	0.189	0.201	0.213	0.224	0.234	0.244	0.254	0.2625	0.271	0.279	0.287	0.294	0.301
47										0.0015	0.005	0.01	0.0185	0.029	0.041	0.054	0.0685	0.0835	0.099	0.114	0.1285	0.143	0.157	0.17	0.1835	0.196	0.208	0.219	0.229	0.2395	0.249	0.258	0.2665	0.275	0.283	0.29	0.297
48										0.001	0.004	0.009	0.016	0.026	0.0375	0.0505	0.064	0.079	0.094	0.109	0.123	0.138	0.152	0.165	0.178	0.191	0.203	0.214	0.224	0.235	0.2445	0.2535	0.262	0.271	0.2785	0.286	0.293
49										0.001	0.003	0.008	0.0145	0.0235	0.034	0.047	0.06	0.0745	0.089	0.104	0.118	0.133	0.147	0.16	0.173	0.186	0.198	0.209	0.2195	0.23	0.24	0.249	0.258	0.2665	0.274	0.282	0.289
50										0.001	0.0025	0.007	0.013	0.021	0.0315	0.0435	0.056	0.07	0.0845	0.099	0.113	0.128	0.142	0.155	0.168	0.181	0.189	0.204	0.215	0.225	0.2355	0.2445	0.254	0.262	0.27	0.278	0.285
51										0.0005	0.002	0.006	0.0115	0.019	0.029	0.04	0.0525	0.066	0.08	0.094	0.1085	0.123	0.137	0.15	0.163	0.176	0.18	0.199	0.2105	0.2205	0.231	0.24	0.2495	0.258	0.266	0.274	0.281
52										0	0.002	0.005	0.01	0.017	0.0265	0.037	0.049	0.062	0.076	0.09	0.104	0.118	0.132	0.1455	0.158	0.171	0.179	0.1945	0.206	0.216	0.2265	0.236	0.245	0.254	0.262	0.27	0.277
53											0.002	0.004	0.009	0.0155	0.024	0.034	0.046	0.0585	0.072	0.086	0.0995	0.1135	0.127	0.141	0.1535	0.1665	0.178	0.19	0.2015	0.2115	0.222	0.232	0.241	0.2495	0.258	0.266	0.2735
54											0.0015	0.0035	0.008	0.014	0.022	0.0315	0.043	0.055	0.068	0.082	0.095	0.109	0.1225	0.1365	0.149	0.162	0.1735	0.1855	0.197	0.207	0.2175	0.2275	0.237	0.245	0.254	0.262	0.27
55											0.001	0.003	0.007	0.0125	0.02	0.029	0.04	0.052	0.064	0.078	0.091	0.105	0.118	0.132	0.1445	0.1575	0.169	0.181	0.1925	0.203	0.213	0.223	0.2325	0.241	0.25	0.258	0.266
56											0.001	0.0025	0.006	0.011	0.018	0.027	0.037	0.049	0.061	0.074	0.087	0.101	0.114	0.1275	0.14	0.153	0.1645	0.1765	0.188	0.199	0.209	0.219	0.228	0.237	0.246	0.254	0.262
57											0.001	0.002	0.005	0.01	0.016	0.025	0.0345	0.046	0.058	0.07	0.083	0.097	0.11	0.123	0.1355	0.1485	0.16	0.172	0.1835	0.1945	0.205	0.215	0.224	0.233	0.242	0.25	0.2585
58											0.0005	0.0015	0.004	0.009	0.0145	0.023	0.032	0.043	0.0545	0.0665	0.079	0.093	0.106	0.119	0.131	0.144	0.156	0.168	0.179	0.19	0.2005	0.2105	0.22	0.229	0.238	0.2465	0.255
59											0	0.001	0.0035	0.008	0.013	0.021	0.0295	0.04	0.051	0.063	0.0755	0.089	0.102	0.115	0.127	0.14	0.152	0.164	0.175	0.186	0.196	0.206	0.216	0.2255	0.234	0.243	0.251
60												0.001	0.003	0.007	0.012	0.019	0.027	0.037	0.048	0.06	0.072	0.085	0.098	0.111	0.123	0.136	0.148	0.1595	0.171	0.182	0.192	0.202	0.212	0.222	0.2305	0.239	0.247
61												0.001	0.0025	0.006	0.011	0.017	0.025	0.0345	0.045	0.057	0.069	0.0815	0.094	0.107	0.119	0.132	0.144	0.155	0.167	0.178	0.188	0.198	0.208	0.218	0.227	0.235	0.2435
62												0.001	0.002	0.005	0.01	0.0155	0.023	0.032	0.0425	0.054	0.066	0.078	0.0905	0.103	0.115	0.128	0.14	0.151	0.163	0.174	0.184	0.1945	0.204	0.214	0.223	0.2315	0.24
63												0.001	0.002	0.0045	0.009	0.014	0.0215	0.03	0.04	0.051	0.0625	0.0745	0.087	0.099	0.1115	0.124	0.136	0.147	0.159	0.17	0.18	0.191	0.2005	0.21	0.219	0.228	0.2365
64												0.0005	0.002	0.004	0.008	0.013	0.02	0.028	0.0375	0.0485	0.059	0.071	0.0835	0.0955	0.108	0.12	0.132	0.1435	0.155	0.166	0.1765	0.187	0.197	0.206	0.2155	0.2245	0.233
65												0	0.0015	0.0035	0.007	0.012	0.0185	0.026	0.035	0.046	0.0565	0.068	0.08	0.092	0.1045	0.116	0.128	0.14	0.151	0.162	0.173	0.183	0.193	0.2025	0.212	0.221	0.2295
66													0.001	0.003	0.006	0.011	0.017	0.024	0.033	0.0435	0.054	0.065	0.0765	0.0885	0.101	0.112	0.1245	0.136	0.147	0.158	0.169	0.1795	0.189	0.199	0.2085	0.2175	0.226
67													0.001	0.0025	0.005	0.01	0.0155	0.0225	0.031	0.041	0.051	0.062	0.073	0.085	0.0975	0.1085	0.121	0.132	0.1435	0.1545	0.165	0.176	0.1855	0.1955	0.205	0.214	0.2225
68													0.001	0.002	0.0045	0.009	0.014	0.021	0.029	0.0385	0.048	0.059	0.07	0.082	0.094	0.105	0.1175	0.1285	0.14	0.151	0.1615	0.172	0.182	0.192	0.2015	0.2105	0.219
69													0.001	0.002	0.004	0.008	0.013	0.0195	0.027	0.036	0.046	0.0565	0.067	0.079	0.0905	0.102	0.114	0.125	0.1365	0.1475	0.158	0.168	0.1785	0.1885	0.198	0.207	0.2155
70													0.001	0.002	0.0035	0.007	0.012	0.018	0.0255	0.034	0.044	0.054	0.0645	0.076	0.087	0.099	0.1105	0.1215	0.133	0.144	0.1545	0.1645	0.175	0.185	0.1945	0.2035	0.212
71													0.0005	0.0015	0.003	0.006	0.011	0.0165	0.024	0.032	0.0415	0.0515	0.062	0.073	0.084	0.0955	0.107	0.118	0.1295	0.1405	0.151	0.161	0.1715	0.1815	0.191	0.2	0.2085
72													0	0.001	0.003	0.0055	0.01	0.015	0.0225	0.03	0.039	0.049	0.0595	0.07	0.081	0.092	0.1035	0.115	0.126	0.137	0.1475	0.1575	0.168	0.178	0.1875	0.1965	0.205
73														0.001	0.003	0.005	0.009	0.014	0.021	0.028	0.037	0.0465	0.057	0.067	0.078	0.089	0.1	0.112	0.1225	0.1335	0.144	0.154	0.1645	0.1745	0.184	0.193	0.202
74														0.001	0.0025	0.0045	0.008	0.013	0.0195	0.0265	0.035	0.044	0.0545	0.0645	0.075	0.086	0.097	0.1085	0.119	0.13	0.1405	0.151	0.161	0.171	0.1805	0.19	0.199
75														0.001	0.002	0.004	0.0075	0.012	0.018	0.025	0.033	0.042	0.052	0.062	0.0725	0.083	0.094	0.105	0.116	0.127	0.137	0.148	0.158	0.168	0.177	0.187	0.1955
76														0.001	0.0015	0.0035	0.007	0.011	0.0165	0.0235	0.031	0.04	0.0495	0.0595	0.07	0.08	0.091	0.102	0.113	0.124	0.134	0.1445	0.155	0.165	0.174	0.1835	0.192
77														0.0005	0.001	0.003	0.0065	0.01	0.015	0.022	0.0295	0.038	0.047	0.057	0.0675	0.0775	0.088	0.099	0.11	0.1205	0.131	0.141	0.1515	0.1615	0.171	0.18	0.189
78														0	0.001	0.003	0.006	0.009	0.014	0.0205	0.028	0.036	0.045	0.0545	0.065	0.075	0.0855	0.096	0.107	0.117	0.128	0.138	0.148	0.158	0.168	0.177	0.186
79															0.001	0.003	0.0055	0.0085	0.013	0.019	0.0265	0.034	0.043	0.052	0.0625	0.0725	0.083	0.093	0.104	0.114	0.125	0.135	0.145	0.155	0.165	0.174	0.183
80															0.001	0.0025	0.005	0.008	0.012	0.018	0.025	0.032	0.041	0.05	0.06	0.07	0.08	0.0905	0.101	0.111	0.122	0.132	0.142	0.152	0.1615	0.171	0.18
81															0.001	0.002	0.0045	0.0075	0.011	0.017	0.0235	0.0305	0.039	0.048	0.0575	0.0675	0.077	0.088	0.098	0.1085	0.119	0.129	0.139	0.149	0.158	0.168	0.177
82															0.001	0.002	0.004	0.007	0.0105	0.016	0.022	0.029	0.037	0.046	0.055	0.065	0.0745	0.085	0.095	0.106	0.116	0.126	0.136	0.146	0.155	0.165	0.174
83															0.001	0.002	0.0035	0.006	0.01	0.015	0.0205	0.0275	0.035	0.044	0.053	0.0625	0.072	0.082	0.0925	0.103	0.113	0.123	0.133	0.143	0.152	0.162	0.171
84															0.0005	0.0015	0.003	0.005	0.009	0.014	0.019	0.026	0.0335	0.042	0.051	0.06	0.0695	0.0795	0.09	0.1	0.11	0.12	0.13	0.14	0.1495	0.159	0.168
85															0	0.001	0.0025	0.005	0.008	0.013	0.018	0.0245	0.032	0.04	0.049	0.058	0.067	0.077	0.0875	0.0975	0.107	0.117	0.127	0.137	0.147	0.156	0.165
86																0.001	0.002	0.005	0.0075	0.0115	0.017	0.023	0.0305	0.038	0.047	0.056	0.065	0.0745	0.085	0.095	0.1045	0.1145	0.124	0.134	0.144	0.153	0.162
87																0.001	0.002	0.0045	0.007	0.01	0.016	0.022	0.029	0.036	0.045	0.054	0.063	0.072	0.0825	0.0925	0.102	0.112	0.1215	0.1315	0.141	0.15	0.159
88																0.001	0.002	0.004	0.0065	0.0095	0.015	0.021	0.0275	0.0345	0.043	0.052	0.061	0.07	0.08	0.09	0.0995	0.1095	0.119	0.129	0.138	0.1475	0.156
89																0.001	0.002	0.0035	0.006	0.009	0.014	0.0195	0.026	0.033	0.041	0.05	0.059	0.068	0.0775	0.0875	0.097	0.107	0.1165	0.126	0.135	0.145	0.1535
90																0.001	0.002	0.003	0.0055	0.0085	0.013	0.018	0.0245	0.0315	0.039	0.048	0.0565	0.0655	0.075	0.085	0.0945	0.104	0.114	0.123	0.1325	0.142	0.151
91																0.001	0.0015	0.0025	0.005	0.008	0.012	0.017	0.023	0.03	0.0375	0.046	0.054	0.063	0.0725	0.0825	0.092	0.101	0.111	0.1205	0.13	0.139	0.1485
92																0.0005	0.001	0.002	0.0045	0.0075	0.011	0.016	0.022	0.0285	0.036	0.044	0.0525	0.061	0.07	0.08	0.0895	0.0985	0.108	0.118	0.1275	0.1365	0.146
93																0	0.001	0.002	0.004	0.007	0.0105	0.015	0.021	0.027	0.0345	0.0425	0.051	0.059	0.068	0.0775	0.087	0.096	0.1055	0.1155	0.125	0.134	0.143
94																	0.001	0.002	0.0035	0.0065	0.01	0.014	0.02	0.026	0.033	0.041	0.049	0.057	0.066	0.075	0.0845	0.094	0.103	0.113	0.1225	0.1315	0.14
95																	0.001	0.002	0.003	0.006	0.0095	0.0135	0.019	0.025	0.0315	0.039	0.047	0.055	0.064	0.073	0.082	0.092	0.101	0.1105	0.12	0.129	0.1375
96																	0.001	0.002	0.003	0.0055	0.009	0.013	0.018	0.0235	0.03	0.037	0.045	0.0535	0.062	0.071	0.08	0.0895	0.099	0.108	0.1175	0.1265	0.135
97																	0.001	0.0015	0.003	0.005	0.008	0.012	0.017	0.022	0.0285	0.0355	0.043	0.052	0.06	0.069	0.078	0.087	0.0965	0.1055	0.115	0.124	0.1325
98																	0.001	0.001	0.0025	0.0045	0.007	0.011	0.016	0.021	0.027	0.034	0.0415	0.05	0.058	0.067	0.076	0.085	0.094	0.103	0.1125	0.1215	0.13
99																	0.0005	0.001	0.002	0.004	0.0065	0.0105	0.015	0.02	0.026	0.0325	0.04	0.048	0.056	0.065	0.074	0.083	0.0915	0.1005	0.11	0.119	0.1275
100																	0	0.001	0.002	0.004	0.006	0.01	0.014	0.019	0.025	0.031	0.0385	0.0465	0.054	0.063	0.072	0.0805	0.089	0.098	0.1075	0.1165	0.125
101																		0.001	0.002	0.004	0.006	0.0095	0.013	0.018	0.024	0.03	0.037	0.045	0.0525	0.061	0.07	0.078	0.087	0.096	0.105	0.114	0.123
102																		0.001	0.002	0.0035	0.006	0.009	0.0125	0.017	0.023	0.029	0.0355	0.043	0.051	0.059	0.068	0.076	0.085	0.094	0.103	0.1115	0.121
103																		0.001	0.002	0.003	0.0055	0.0085	0.012	0.016	0.022	0.0275	0.034	0.041	0.0495	0.057	0.066	0.074	0.083	0.092	0.101	0.109	0.1185
104																		0.001	0.0015	0.003	0.005	0.008	0.011	0.0155	0.021	0.026	0.033	0.0395	0.048	0.055	0.064	0.072	0.081	0.09	0.0985	0.107	0.116
105																		0.001	0.001	0.003	0.0045	0.0075	0.01	0.015	0.02	0.025	0.032	0.038	0.046	0.0535	0.062	0.07	0.079	0.0875	0.096	0.105	0.1135
106																		0.001	0.001	0.0025	0.004	0.007	0.0095	0.014	0.019	0.024	0.0305	0.037	0.044	0.052	0.06	0.068	0.077	0.085	0.094	0.103	0.111
107																		0.0005	0.001	0.002	0.0035	0.0065	0.009	0.013	0.018	0.023	0.029	0.036	0.0425	0.0505	0.058	0.066	0.075	0.083	0.092	0.101	0.109
108																		0	0.001	0.002	0.003	0.006	0.0085	0.0125	0.017	0.022	0.028	0.0345	0.041	0.049	0.0565	0.0645	0.073	0.081	0.09	0.0985	0.107
109																			0.001	0.002	0.003	0.0055	0.008	0.012	0.016	0.021	0.027	0.033	0.04	0.0475	0.055	0.063	0.071	0.079	0.088	0.096	0.105
110																			0.001	0.0015	0.003	0.005	0.0075	0.011	0.015	0.02	0.026	0.032	0.039	0.046	0.0535	0.061	0.069	0.077	0.086	0.094	0.103
111																			0.001	0.001	0.003	0.0045	0.007	0.01	0.0145	0.019	0.025	0.031	0.0375	0.0445	0.052	0.059	0.0675	0.0755	0.084	0.092	0.101
112																			0.001	0.001	0.003	0.004	0.0065	0.0095	0.014	0.018	0.024	0.0295	0.036	0.043	0.0505	0.0575	0.066	0.074	0.082	0.09	0.099
113																			0.001	0.001	0.0025	0.004	0.006	0.009	0.013	0.0175	0.023	0.028	0.0345	0.0415	0.049	0.056	0.064	0.072	0.08	0.088	0.097
114																			0.0005	0.001	0.002	0.004	0.0055	0.0085	0.012	0.017	0.022	0.027	0.033	0.04	0.0475	0.0545	0.062	0.07	0.078	0.086	0.095
115																			0	0.001	0.002	0.0035	0.005	0.008	0.0115	0.016	0.021	0.026	0.032	0.0385	0.046	0.053	0.0605	0.0685	0.076	0.084	0.093
116																				0.001	0.002	0.003	0.005	0.0075	0.011	0.015	0.02	0.025	0.031	0.037	0.0445	0.0515	0.059	0.067	0.0745	0.0825	0.091
117																				0.001	0.0015	0.003	0.005	0.007	0.0105	0.0145	0.019	0.024	0.03	0.036	0.043	0.05	0.0575	0.065	0.073	0.081	0.089
118																				0.001	0.001	0.003	0.0045	0.0065	0.01	0.014	0.018	0.023	0.029	0.035	0.0415	0.0485	0.056	0.063	0.071	0.079	0.087
119																				0.001	0.001	0.0025	0.004	0.006	0.0095	0.013	0.017	0.022	0.028	0.0335	0.04	0.047	0.0545	0.0615	0.069	0.077	0.085
120																				0.0005	0.001	0.002	0.004	0.006	0.009	0.012	0.0165	0.021	0.027	0.032	0.039	0.0455	0.053	0.06	0.0675	0.0755	0.083
121																				0	0.001	0.002	0.004	0.006	0.0085	0.0115	0.016	0.02	0.026	0.031	0.038	0.044	0.0515	0.0585	0.066	0.074	0.0815
122																					0.001	0.002	0.0035	0.0055	0.008	0.011	0.015	0.0195	0.025	0.03	0.0365	0.043	0.05	0.057	0.0645	0.072	0.08
123																					0.001	0.002	0.003	0.005	0.0075	0.0105	0.014	0.019	0.024	0.029	0.035	0.042	0.0485	0.0555	0.063	0.07	0.078
124																					0.001	0.002	0.003	0.0045	0.007	0.01	0.0135	0.018	0.023	0.028	0.034	0.0405	0.047	0.054	0.0615	0.0685	0.076
125																					0.001	0.0015	0.003	0.004	0.0065	0.0095	0.013	0.017	0.022	0.027	0.033	0.039	0.0455	0.0525	0.06	0.067	0.0745
126																					0.001	0.001	0.0025	0.004	0.006	0.009	0.0125	0.0165	0.021	0.026	0.032	0.038	0.044	0.051	0.0585	0.0655	0.073
127																					0.001	0.001	0.002	0.004	0.006	0.0085	0.012	0.016	0.02	0.025	0.031	0.037	0.043	0.0495	0.057	0.064	0.0715
128																					0.001	0.001	0.002	0.0035	0.006	0.008	0.0115	0.015	0.019	0.024	0.03	0.0355	0.042	0.048	0.0555	0.0625	0.07
129																					0.0005	0.001	0.002	0.003	0.0055	0.0075	0.011	0.014	0.0185	0.0235	0.029	0.034	0.0405	0.047	0.054	0.061	0.0685
130																					0	0.001	0.002	0.003	0.005	0.007	0.0105	0.0135	0.018	0.023	0.028	0.033	0.039	0.046	0.0525	0.0595	0.067
131																						0.001	0.002	0.003	0.0045	0.007	0.01	0.013	0.017	0.022	0.027	0.032	0.038	0.0445	0.051	0.058	0.0655
132																						0.001	0.0015	0.003	0.004	0.007	0.0095	0.0125	0.016	0.021	0.026	0.031	0.037	0.043	0.05	0.0565	0.064
133																						0.001	0.001	0.003	0.004	0.0065	0.009	0.012	0.0155	0.02	0.025	0.03	0.036	0.042	0.049	0.055	0.0625
134																						0.001	0.001	0.0025	0.004	0.006	0.0085	0.0115	0.015	0.019	0.024	0.029	0.035	0.041	0.0475	0.054	0.061
135																						0.001	0.001	0.002	0.0035	0.0055	0.008	0.011	0.0145	0.0185	0.023	0.028	0.034	0.04	0.046	0.053	0.0595
136																						0.001	0.001	0.002	0.003	0.005	0.0075	0.0105	0.014	0.018	0.0225	0.027	0.033	0.039	0.045	0.0515	0.058
137																						0.0005	0.001	0.002	0.003	0.005	0.007	0.01	0.0135	0.0175	0.022	0.026	0.032	0.038	0.044	0.05	0.0565
138																						0	0.001	0.002	0.003	0.005	0.0065	0.0095	0.013	0.017	0.021	0.0255	0.031	0.037	0.0425	0.049	0.055
139																							0.001	0.002	0.003	0.0045	0.006	0.009	0.0125	0.016	0.02	0.025	0.03	0.0355	0.041	0.048	0.054
140																							0.001	0.0015	0.003	0.004	0.006	0.0085	0.012	0.015	0.0195	0.024	0.029	0.034	0.04	0.0465	0.053
141																							0.001	0.001	0.0025	0.004	0.006	0.008	0.0115	0.0145	0.019	0.023	0.028	0.033	0.039	0.045	0.0515
142																							0.001	0.001	0.002	0.004	0.0055	0.0075	0.011	0.014	0.018	0.0225	0.027	0.032	0.038	0.044	0.05
143																							0.001	0.001	0.002	0.0035	0.005	0.007	0.0105	0.0135	0.017	0.022	0.026	0.0315	0.037	0.043	0.049
144																							0.001	0.001	0.002	0.003	0.005	0.007	0.01	0.013	0.0165	0.021	0.025	0.031	0.036	0.042	0.048
145																							0.001	0.001	0.002	0.003	0.005	0.007	0.0095	0.0125	0.016	0.02	0.0245	0.03	0.035	0.041	0.047
146																							0.0005	0.001	0.002	0.003	0.0045	0.0065	0.009	0.012	0.0155	0.0195	0.024	0.029	0.034	0.04	0.046
147																							0	0.001	0.002	0.003	0.004	0.006	0.0085	0.0115	0.015	0.019	0.023	0.028	0.033	0.039	0.0445
148																								0.001	0.002	0.003	0.004	0.006	0.008	0.011	0.0145	0.018	0.022	0.027	0.032	0.038	0.043
149																								0.001	0.0015	0.0025	0.004	0.006	0.0075	0.0105	0.014	0.017	0.0215	0.026	0.031	0.037	0.042
150																								0.001	0.001	0.002	0.0035	0.0055	0.007	0.01	0.0135	0.0165	0.021	0.025	0.03	0.036	0.041
151																								0.001	0.001	0.002	0.003	0.005	0.007	0.0095	0.013	0.016	0.0205	0.0245	0.029	0.035	0.04
152																								0.001	0.001	0.002	0.003	0.0045	0.007	0.009	0.0125	0.0155	0.02	0.024	0.0285	0.034	0.039
153																								0.001	0.001	0.002	0.003	0.004	0.0065	0.0085	0.012	0.015	0.019	0.023	0.028	0.033	0.038
154																								0.0005	0.001	0.002	0.003	0.004	0.006	0.008	0.0115	0.0145	0.018	0.022	0.027	0.032	0.037
155																								0	0.001	0.002	0.003	0.004	0.006	0.008	0.011	0.014	0.0175	0.0215	0.026	0.031	0.036
156																									0.001	0.002	0.0025	0.004	0.006	0.008	0.0105	0.0135	0.017	0.021	0.0255	0.03	0.035
157																									0.001	0.0015	0.002	0.004	0.0055	0.0075	0.01	0.013	0.0165	0.0205	0.025	0.029	0.0345
158																									0.001	0.001	0.002	0.0035	0.005	0.007	0.0095	0.0125	0.016	0.02	0.024	0.0285	0.034
159																									0.001	0.001	0.002	0.003	0.005	0.0065	0.009	0.012	0.0155	0.019	0.023	0.028	0.033
160																									0.001	0.001	0.002	0.003	0.005	0.006	0.0085	0.0115	0.015	0.018	0.0225	0.027	0.032
161																									0.001	0.001	0.002	0.003	0.0045	0.006	0.008	0.011	0.0145	0.0175	0.022	0.026	0.031
162																									0.001	0.001	0.002	0.003	0.004	0.006	0.008	0.0105	0.014	0.017	0.0215	0.0255	0.03
163																									0.0005	0.001	0.002	0.003	0.004	0.0055	0.008	0.01	0.0135	0.0165	0.021	0.025	0.0295
164																									0	0.001	0.0015	0.0025	0.004	0.005	0.0075	0.01	0.013	0.016	0.02	0.024	0.029
165																										0.001	0.001	0.002	0.0035	0.005	0.007	0.01	0.0125	0.0155	0.019	0.023	0.028
166																										0.001	0.001	0.002	0.003	0.005	0.007	0.0095	0.012	0.015	0.0185	0.0225	0.027
167																										0.001	0.001	0.002	0.003	0.0045	0.007	0.009	0.0115	0.0145	0.018	0.022	0.0265
168																										0.001	0.001	0.002	0.003	0.004	0.0065	0.0085	0.011	0.014	0.0175	0.0215	0.026
169																										0.001	0.001	0.002	0.003	0.004	0.006	0.008	0.0105	0.0135	0.017	0.021	0.025
170																										0.001	0.001	0.002	0.003	0.004	0.0055	0.0075	0.01	0.013	0.0165	0.0205	0.024
171																										0.001	0.001	0.002	0.0025	0.004	0.005	0.007	0.01	0.0125	0.016	0.02	0.0235
172																										0.001	0.001	0.0015	0.002	0.004	0.005	0.007	0.01	0.012	0.0155	0.019	0.023
173																										0.0005	0.001	0.001	0.002	0.0035	0.005	0.007	0.0095	0.0115	0.015	0.018	0.0225
174																										0	0.001	0.001	0.002	0.003	0.005	0.0065	0.009	0.011	0.0145	0.0175	0.022
175																											0.001	0.001	0.002	0.003	0.005	0.006	0.0085	0.011	0.014	0.017	0.021
176																											0.001	0.001	0.002	0.003	0.0045	0.006	0.008	0.011	0.0135	0.0165	0.02
177																											0.001	0.001	0.002	0.003	0.004	0.006	0.008	0.0105	0.013	0.016	0.0195
178																											0.001	0.001	0.002	0.003	0.004	0.0055	0.008	0.01	0.0125	0.0155	0.019
179																											0.001	0.001	0.002	0.0025	0.004	0.005	0.0075	0.0095	0.012	0.015	0.0185
180																											0.0005	0.001	0.002	0.002	0.0035	0.005	0.007	0.009	0.0115	0.0145	0.018
181																											0	0.001	0.0015	0.002	0.003	0.005	0.0065	0.009	0.011	0.014	0.0175
182																												0.001	0.001	0.002	0.003	0.005	0.006	0.009	0.011	0.014	0.017
183																												0.001	0.001	0.002	0.003	0.005	0.006	0.0085	0.011	0.014	0.0165
184																												0.001	0.001	0.002	0.003	0.0045	0.006	0.008	0.0105	0.0135	0.016
185																												0.001	0.001	0.002	0.003	0.004	0.006	0.0075	0.01	0.013	0.0155
186																												0.001	0.001	0.002	0.003	0.004	0.006	0.007	0.0095	0.0125	0.015
187																												0.001	0.001	0.002	0.003	0.004	0.0055	0.007	0.009	0.012	0.0145
188																												0.001	0.001	0.002	0.0025	0.0035	0.005	0.007	0.009	0.0115	0.014
189																												0.001	0.001	0.0015	0.002	0.003	0.005	0.0065	0.009	0.011	0.014
190																												0.0005	0.001	0.001	0.002	0.003	0.005	0.006	0.0085	0.0105	0.014
191																												0	0.001	0.001	0.002	0.003	0.0045	0.006	0.008	0.01	0.0135
192																													0.001	0.001	0.002	0.003	0.004	0.006	0.008	0.01	0.013
193																													0.001	0.001	0.002	0.003	0.004	0.0055	0.008	0.01	0.0125
194																													0.001	0.001	0.002	0.003	0.004	0.005	0.0075	0.0095	0.012
195																													0.001	0.001	0.002	0.003	0.004	0.005	0.007	0.009	0.0115
196																													0.001	0.001	0.002	0.0025	0.004	0.005	0.007	0.009	0.011
197																													0.001	0.001	0.002	0.002	0.0035	0.005	0.007	0.009	0.011
198																													0.001	0.001	0.0015	0.002	0.003	0.005	0.0065	0.0085	0.011
199																													0.0005	0.001	0.001	0.002	0.003	0.0045	0.006	0.008	0.0105
200																													0	0.001	0.001	0.002	0.003	0.004	0.006	0.0075	0.01
201																														0.001	0.001	0.002	0.003	0.004	0.006	0.007	0.0095
202																														0.001	0.001	0.002	0.003	0.004	0.0055	0.007	0.009
203																														0.001	0.001	0.002	0.003	0.004	0.005	0.007	0.009
204																														0.001	0.001	0.002	0.003	0.004	0.005	0.0065	0.009
205																														0.001	0.001	0.002	0.0025	0.0035	0.005	0.006	0.0085
206																														0.001	0.001	0.0015	0.002	0.003	0.0045	0.006	0.008
207																														0.001	0.001	0.001	0.002	0.003	0.004	0.006	0.008
208																														0.001	0.001	0.001	0.002	0.003	0.004	0.006	0.008
209																														0.0005	0.001	0.001	0.002	0.003	0.004	0.006	0.0075
210																														0	0.001	0.001	0.002	0.003	0.004	0.0055	0.007
211																															0.001	0.001	0.002	0.003	0.004	0.005	0.007
212																															0.001	0.001	0.002	0.003	0.004	0.005	0.007
213																															0.001	0.001	0.002	0.0025	0.004	0.005	0.0065
214																															0.001	0.001	0.002	0.002	0.0035	0.0045	0.006
215																															0.001	0.001	0.0015	0.002	0.003	0.004	0.006
216																															0.001	0.001	0.001	0.002	0.003	0.004	0.006
217																															0.001	0.001	0.001	0.002	0.003	0.004	0.0055
218																															0.0005	0.001	0.001	0.002	0.003	0.004	0.005
219																															0	0.001	0.001	0.002	0.003	0.004	0.005
220																																0.001	0.001	0.002	0.003	0.004	0.005
221																																0.001	0.001	0.002	0.003	0.004	0.005
222																																0.001	0.001	0.002	0.0025	0.0035	0.005
223																																0.001	0.001	0.002	0.002	0.003	0.0045
224																																0.001	0.001	0.002	0.002	0.003	0.004
225																																0.001	0.001	0.0015	0.002	0.003	0.004
226																																0.001	0.001	0.001	0.002	0.003	0.004
227																																0.001	0.001	0.001	0.002	0.003	0.004
228																																0.0005	0.001	0.001	0.002	0.003	0.004
229																																0	0.001	0.001	0.002	0.003	0.004
230																																	0.001	0.001	0.002	0.0025	0.004
231																																	0.001	0.001	0.002	0.002	0.0035
232																																	0.001	0.001	0.002	0.002	0.003
233																																	0.001	0.001	0.002	0.002	0.003
234																																	0.001	0.001	0.0015	0.002	0.003
235																																	0.001	0.001	0.001	0.002	0.003
236																																	0.001	0.001	0.001	0.002	0.003
237																																	0.0005	0.001	0.001	0.002	0.003
238																																	0	0.001	0.001	0.002	0.003
239																																		0.001	0.001	0.002	0.0025
240																																		0.001	0.001	0.002	0.002
241																																		0.001	0.001	0.002	0.002
242																																		0.001	0.001	0.0015	0.002
243																																		0.001	0.001	0.001	0.002
244																																		0.001	0.001	0.001	0.002
245																																		0.001	0.001	0.001	0.002
246																																		0.001	0.001	0.001	0.002
247																																		0.0005	0.001	0.001	0.002
248																																		0	0.001	0.001	0.002
249																																			0.001	0.001	0.002
250																																			0.001	0.001	0.002
251																																			0.001	0.001	0.002
252																																			0.001	0.001	0.002
253																																			0.001	0.001	0.0015
254																																			0.001	0.001	0.001
255																																			0.001	0.001	0.001
256																																			0.001	0.001	0.001
257																																			0.001	0.001	0.001
258																																			0.0005	0.001	0.001
259																																			0	0.001	0.001
260																																				0.001	0.001
261																																				0.001	0.001
262																																				0.001	0.001
263																																				0.001	0.001
264																																				0.001	0.001
265																																				0.001	0.001
266																																				0.001	0.001
267																																				0.001	0.001
268																																				0.0005	0.001
269																																				0	0.001
270																																					0.001
271																																					0.001
272																																					0.001
273																																					0.001
274																																					0.001
275																																					0.001
276																																					0.001
277																																					0.001
278																																					0.001
279																																					0.0005
280																																					0
